# Supplementary material for: Attention-based approach to predict drug–target interactions across seven target superfamilies
Source: Bioinformatics. 2024 Aug 8;40(8):btae496. doi: 10.1093/bioinformatics/btae496 (PMC11520408; doi:10.1093/bioinformatics/btae496)
Supplement: btae496_Supplementary_Data [file btae496_supplementary_data.zip]

Archive with 3 entries (3 files):
- Supplemenatary Files.zip
- Figures.zip
- Supplemantary_Figures_Tables.docx
